# Supplementary material for: Endometrial microbiota alteration in female patients with endometrial polyps based on 16S rRNA gene sequencing analysis
Source: Front Cell Infect Microbiol. 2024 Apr 9;14:1351329. doi: 10.3389/fcimb.2024.1351329 (PMC11035718; doi:10.3389/fcimb.2024.1351329)
Supplement: Supplementary file 2 [file Table_2.xlsx]

## Sheet: Sheet 1
id	Control	Endometrial Polyp	MeanDecreaseAccuracy	MeanDecreaseGini
g__Rhodococcus	8.71594	9.86343	11.9237	3.50444
g__Bifidobacterium	6.31218	7.49957	9.0288	2.65067
g__Chloroplast_unclassified	6.65003	3.19899	6.31996	2.38587
g__Akkermansia	9.59118	0.375888	5.67128	2.23751
g__Streptomyces	6.41181	8.50501	8.71263	2.18317
g__Lawsonella	1.5898	4.54273	4.73907	2.02538
g__Cutibacterium	4.55595	3.38192	5.07454	1.78673
g__Aeromonas	5.40658	2.81056	6.10371	1.77239
g__Staphylococcus	-2.44639	5.99882	4.24107	1.65217
g__Rhodopseudomonas	1.82755	-0.49803	0.58569	1.47578
g__Muribaculaceae_unclassified	6.4456	3.97937	6.57493	1.41621
g__Bacteroides	5.94654	3.2123	6.33297	1.2474
g__Enhydrobacter	2.90987	1.96679	3.0947	1.1456
g__Serratia	1.92501	0.939135	1.91202	1.07156
g__AKIW781_unclassified	2.54961	4.92373	5.09571	1.03328
g__Ramlibacter	1.97253	5.41847	5.08947	0.887766
g__Gemmataceae_unclassified	1.68997	4.125	3.63649	0.759606
g__Proteobacteria_unclassified	1.23862	2.91337	3.01341	0.73717
g__Lachnospiraceae_unclassified	-3.29487	2.6489	0.434069	0.616953
g__Sphingobacterium	0.450425	2.55015	1.99589	0.585567
g__Subgroup_10	2.65922	4.20818	4.39129	0.570102
g__Pirellulaceae_unclassified	-0.611889	0.895304	0.267596	0.56223
g__Lachnospiraceae_NK4A136_group	2.48508	2.87162	3.73155	0.492552
g__Romboutsia	-0.687881	1.62405	0.522072	0.418171
g__Ruminococcus	-1.25841	1.5752	0.810025	0.416078
g__Modestobacter	0.315395	3.19043	2.69968	0.409596
g__Rikenellaceae_RC9_gut_group	3.1911	2.19757	3.28888	0.406126
g__SC_I_84_unclassified	2.28579	0.249183	1.52234	0.398433
g__Oscillibacter	2.04956	1.38181	1.98239	0.384408
g__Parasutterella	-0.734931	0.986236	0.491795	0.36375
g__Phyllobacterium	-0.293728	0.630172	0.115616	0.361577
g__Alistipes	1.34208	0.312363	1.03324	0.342334
g__Leuconostoc	-0.275858	-0.113999	-0.340166	0.33002
g__Ilumatobacter	0.265649	2.1688	1.7964	0.328624
g__Clostridia_UCG_014_unclassified	-0.781351	2.06779	1.57419	0.317783
g__Deltaproteobacteria_unclassified	-1.93475	1.79138	0.848604	0.301868
g__Ruminococcaceae_unclassified	-1.04655	2.73409	2.03125	0.300214
g__Flavonifractor	0.330059	2.30225	1.74892	0.278642
g__Blastococcus	2.83761	2.59032	3.27534	0.264604
g__Veillonella	1.36917	1.08421	1.60875	0.23437
g__Dialister	-1.00437	1.27929	0.70738	0.218414
g__Pirellula	0.225547	2.95078	2.18065	0.204707
g__Deinococcus	2.97985	1.45449	2.71899	0.203597
g__Chlamydia	2.38737	0.327394	1.32362	0.195899
g__Achromobacter	0.629023	2.35326	2.29963	0.194798
g__Haemophilus	1.99073	2.13612	2.43581	0.177135
g__NK4A214_group	0.534096	3.13109	2.60967	0.173988
g__Christensenellaceae_R_7_group	0.16593	0.645241	0.724164	0.16834
g__Sphingomonadaceae_unclassified	3.29387	3.25452	4.10728	0.163102
g__Legionella	-1.36926	0.864786	-0.137326	0.153844
g__Eubacterium	0.115908	1.70905	1.10049	0.145462
g__Sutterella	1.31593	1.96385	2.55858	0.140095
g__Parabacteroides	-0.80144	1.55449	1.00263	0.122545
g__Prevotella_9	-1.99546	0.284555	-1.02904	0.118306
g__Lachnoclostridium	0.0578402	-0.0845492	0.0606457	0.11612
g__UBA12409_unclassified	1.40692	0	1.41544	0.111192
g__Allorhizobium_Neorhizobium_Pararhizobium_Rhizobium	-0.876076	-0.496904	-0.777849	0.106674
g__Arcticibacter	0	-0.103749	-0.0629592	0.0938234
g__TM7a	1.40275	-0.46364	0.256883	0.0848307
g__Leptotrichia	0	0.325188	0.472956	0.0832601
g__JG30_KF_CM66_unclassified	0	-2.00213	-2.00779	0.0816225
g__Aquicella	-1.41705	1.74106	1.08242	0.0786815
g__JG30_KF_AS9_unclassified	0	-1.16633	-1.10773	0.0770594
g__Mesorhizobium	0	-0.406678	-0.540542	0.0759135
g__Gordonia	1.41214	0	1.41658	0.0732068
g__RB41	-1.001	1.001	0.0328798	0.0722976
g__Devosia	-0.0830461	2.00154	1.6437	0.070512
g__Subgroup_7_unclassified	0	1.7306	1.73113	0.0617513
g__Fusobacterium	0	0.0317901	0.0367912	0.0570836
g__Pasteurellaceae_unclassified	1.3265	0.66153	1.3397	0.0467131
g__Agromyces	0	0	0	0.046629
g__Lachnospira	0	0	0	0.0450404
g__Nakamurella	1.34406	1.001	1.55215	0.0444418
g__0319_6G20_unclassified	-1.001	0.450007	0.0428448	0.0419345
g__Caldilineaceae_unclassified	0	0.121243	0.0361049	0.0396726
g__Eikenella	-1.001	0.573318	-0.0170375	0.0349474
g__Frigoribacterium	0	0	0	0.0338771
g__Pseudonocardia	0	-1.001	-1.001	0.0321678
g__Rhizobium	0	-1.73166	-1.73119	0.0317011
g__Blastocatella	0	-1.41544	-1.41558	0.0304725
g__11_24_unclassified	1.001	0	1.001	0.0208448
g__Megamonas	0	-1.001	-1.001	0.0175503
g__CL500_29_marine_group	0	0	0	0.0162663
g__Butyricicoccus	0	0	0	0.00378701
g__Bryobacter	0	0	0	0.00348617
g__Thermovenabulales_unclassified	0	0	0	0
