# Supplementary material for: Endometrial microbiota alteration in female patients with endometrial polyps based on 16S rRNA gene sequencing analysis
Source: Front Cell Infect Microbiol. 2024 Apr 9;14:1351329. doi: 10.3389/fcimb.2024.1351329 (PMC11035718; doi:10.3389/fcimb.2024.1351329)
Supplement: Supplementary file 3 [file Table_3.xlsx]

## Sheet: Sheet 1
id
g__Rhodococcus
g__Bifidobacterium
g__Streptomyces
g__Chloroplast_unclassified
g__Akkermansia
